# Supplementary material for: Barriers and Facilitators in the Junior-to-Senior Transition in Male Football—A Scoping Review
Source: Sports (Basel). 2025 Dec 5;13(12):440. doi: 10.3390/sports13120440 (PMC12736883; doi:10.3390/sports13120440)
Supplement: Supplementary file 1 [file sports-13-00440-s001.zip]

Archive with 6 entries (4 files):
- sports-3928900-supplementary/
- sports-3928900-supplementary/400_f_1_Supplementary_Material_1_20250715.docx
- sports-3928900-supplementary/400_f_2_Supplementary_Material_2_20250715.docx
- sports-3928900-supplementary/__MACOSX/
- sports-3928900-supplementary/__MACOSX/._400_f_1_Supplementary_Material_1_20250715.docx
- sports-3928900-supplementary/__MACOSX/._400_f_2_Supplementary_Material_2_20250715.docx
